# Supplementary material for: Contribution of Attenuation of TNF-α and NF-κB in the Anti-Epileptic, Anti-Apoptotic and Neuroprotective Potential of Rosa webbiana Fruit and Its Chitosan Encapsulation
Source: Molecules. 2021 Apr 17;26(8):2347. doi: 10.3390/molecules26082347 (PMC8073239; doi:10.3390/molecules26082347)
Supplement: Supplementary file 1 [file molecules-26-02347-s001.zip]

Archive with 1 entries (1 files):
- molecules-1166482-supplementary.pdf
